# Supplementary material for: catena-Poly[[trans-bis­(1,3-benzo­thia­zole-κN)manganese(II)]-di-μ-chlorido]
Source: Acta Crystallogr Sect E Struct Rep Online. 2014 Jun 21;70(Pt 7):m275. doi: 10.1107/S1600536814014159 (PMC4120608; doi:10.1107/S1600536814014159)
Supplement: Supplementary file 1 [file e-70-0m275-sup1.cif]

##############################################################################
#                                                                            #
# This CIF contains the data in a paper accepted for publication in          #
# Acta Crystallographica Section E. It conforms to the requirements of       #
# Notes for Authors for Acta Crystallographica Section E, and has been       #
# peer reviewed under the auspices of the IUCr Commission on Journals.       #
#                                                                            #
# Full details of the Crystallographic Information File format               #
# are given in the paper "The Crystallographic Information File (CIF):       #
# a New Standard Archive File for Crystallography" by S. R. Hall, F. H.      #
# Allen and I. D. Brown [Acta Cryst. (1991), A47, 655-685].                  #
#                                                                            #
# The current version of the core CIF dictionary is obtainable from          #
# ftp://ftp.iucr.org/pub/cif_core.dic.                                       #
#                                                                            #
# Software is freely available for graphical display of the structure(s)     #
# in this CIF. For information consult the CIF software page                 #
# http://www.iucr.org/resources/cif/software.                                #
#                                                                            #
# This file may be used for bona fide research purposes within the           #
# scientific community so long as proper attribution is given to the journal # 
# article from which it was obtained.                                        #
#                                                                            #
##############################################################################
data_I
_database_code_depnum_ccdc_archive 'CCDC 1008670'
_audit_creation_method     'WinGX routine CIF_UPDATE'
_audit_conform_dict_name     cif_core.dic
_audit_conform_dict_version     2.3
_journal_date_recd_electronic     2014-06-05
_journal_date_accepted     2014-06-17
_journal_name_full     'Acta Crystallographica, Section E'
_journal_year     2014
_journal_volume     70
_journal_issue      7
_journal_page_first     m275
_journal_page_last     m275
_journal_paper_category     QM
_journal_paper_doi     10.1107/S1600536814014159
_journal_coeditor_code     LH5716
_publ_contact_author_name     'Sofiane Bouacida '
_publ_contact_author_address
;
Unit\'e de recherche de CHimie de l'Environnement
et Mol\'eculaire Structurale,
CHEMS, Universit\'e Constantine 1
25000 Algeria
;
_publ_contact_author_email     bouacida_sofiane@yahoo.fr
_publ_contact_author_fax     '00 (213) 31 81 88 16'
_publ_contact_author_phone     '00 (213) 774 45 27 14'
_publ_section_title
;\
<i>catena</i>-Poly[[<i>trans</i>-bis(1,3-benzothiazole-\k<i>N</i>)manganese(II)\
]-di-\m-chlorido]
;
loop_
    _publ_author_name
    _publ_author_footnote
    _publ_author_address
    'Hasna Bouchareb'
;
;
;
Unit\'e de Recherche de Chimie de l'Environnement et Mol\'eculaire Structurale,
CHEMS, Universit\'e Constantine 1
25000
Algeria
;
    'Sabrina Benmebarek'
;
;
;
Unit\'e de Recherche de Chimie de l'Environnement et Mol\'eculaire Structurale,
CHEMS, Universit\'e Constantine 1
25000
Algeria
;
    'Sofiane Bouacida' .
;
Unit\'e de Recherche de Chimie de l'Environnement et Mol\'eculaire Structurale,
CHEMS, Universit\'e Constantine 1
25000
Algeria
D\'epartement Sciences de la Mati\`ere,
Facult\'e des Sciences Exactes et Sciences de la Nature et de la Vie,
Universit\'e Oum El Bouaghi,
Algeria
;
    'Hocine Merazig'
;
;
;
Unit\'e de Recherche de Chimie de l'Environnement et Mol\'eculaire Structurale,
CHEMS, Universit\'e Constantine 1
25000
Algeria
;
    'Mhamed Boudraa'
;
;
;
Unit\'e de Recherche de Chimie de l'Environnement et Mol\'eculaire Structurale,
CHEMS, Universit\'e Constantine 1
25000
Algeria
;
_chemical_name_systematic
;\
<i>catena</i>-Poly[[<i>trans</i>-bis(1,3-benzothiazole-\
\k<i>N</i>)manganese(II)]-di-\m-chlorido]
;
_chemical_formula_moiety     'C14 H10 Cl2 Mn N2 S2'
_chemical_formula_sum     'C14 H10 Cl2 Mn N2 S2'
_chemical_formula_iupac     '[Mn Cl2 (C7 H5 N S)2]'
_chemical_formula_weight     396.22
_symmetry_cell_setting     tetragonal
_symmetry_space_group_name_H-M     'P 42/m b c'
_symmetry_space_group_name_Hall     '-P 4c 2ab'
loop_
    _space_group_symop_operation_xyz
    'x, y, z'
    '-y, x, z+1/2'
    'y, -x, z+1/2'
    'x+1/2, -y+1/2, -z'
    '-x+1/2, y+1/2, -z'
    '-x, -y, z'
    'y+1/2, x+1/2, -z+1/2'
    '-y+1/2, -x+1/2, -z+1/2'
    '-x, -y, -z'
    'y, -x, -z-1/2'
    '-y, x, -z-1/2'
    '-x-1/2, y-1/2, z'
    'x-1/2, -y-1/2, z'
    'x, y, -z'
    '-y-1/2, -x-1/2, z-1/2'
    'y-1/2, x-1/2, z-1/2'
_cell_length_a     14.761(6)
_cell_length_b     14.761(6)
_cell_length_c     7.170(3)
_cell_angle_alpha     90
_cell_angle_beta     90
_cell_angle_gamma     90
_cell_volume     1562.3(14)
_cell_formula_units_Z     4
_cell_measurement_reflns_used     1270
_cell_measurement_theta_min     3.09
_cell_measurement_theta_max     25.19
_cell_measurement_temperature     150(2)
_exptl_crystal_description     block
_exptl_crystal_colour     colorless
_exptl_crystal_size_max     0.19
_exptl_crystal_size_mid     0.14
_exptl_crystal_size_min     0.12
_exptl_crystal_density_diffrn     1.685
_exptl_crystal_density_method     'not measured'
_exptl_crystal_F_000     796
_exptl_absorpt_coefficient_mu     1.446
_exptl_absorpt_correction_type     multi-scan
_exptl_absorpt_process_details
;
(SADABS; Sheldrick, 2002)
;
_exptl_absorpt_correction_T_min     0.6736
_exptl_absorpt_correction_T_max     0.7455
_exptl_special_details
;
;
_diffrn_ambient_temperature     150(2)
_diffrn_radiation_type     'MoK\a'
_diffrn_radiation_wavelength     0.71073
_diffrn_radiation_source     'sealed tube'
_diffrn_radiation_monochromator     'graphite'
_diffrn_measurement_device_type     'Bruker APEXII'
_diffrn_measurement_method     '\f and \w scans'
_diffrn_reflns_number     15714
_diffrn_reflns_av_R_equivalents     0.1173
_diffrn_reflns_theta_min     2.76
_diffrn_reflns_theta_max     26.96
_diffrn_reflns_theta_full     26.96
_diffrn_measured_fraction_theta_max     0.999
_diffrn_measured_fraction_theta_full     0.999
_diffrn_reflns_limit_h_min     -18
_diffrn_reflns_limit_h_max     18
_diffrn_reflns_limit_k_min     -18
_diffrn_reflns_limit_k_max     18
_diffrn_reflns_limit_l_min     -9
_diffrn_reflns_limit_l_max     9
_refine_special_details
;
Refinement of <i>F</i>^2^ against ALL reflections. The weighted <i>R</i>-factor
<i>wR</i> and goodness of fit <i>S</i> are based on <i>F</i>^2^, conventional
<i>R</i>-factors <i>R</i> are based on <i>F</i>, with <i>F</i> set to zero for
negative <i>F</i>^2^. The threshold expression of <i>F</i>^2^ >
\s(<i>F</i>^2^) is used only for calculating <i>R</i>-factors(gt) <i>etc</i>.
and is not relevant to the choice of reflections for refinement.
<i>R</i>-factors based on <i>F</i>^2^ are statistically about twice as large
as those based on <i>F</i>, and <i>R</i>- factors based on ALL data will be
even larger.
;
_reflns_number_total     918
_reflns_number_gt     685
_reflns_threshold_expression     I>2\s(I)
_refine_ls_structure_factor_coef     Fsqd
_refine_ls_matrix_type     full
_refine_ls_R_factor_all     0.065
_refine_ls_R_factor_gt     0.0422
_refine_ls_wR_factor_gt     0.0843
_refine_ls_wR_factor_ref     0.0917
_refine_ls_goodness_of_fit_ref     1.14
_refine_ls_restrained_S_all     1.14
_refine_ls_number_reflns     918
_refine_ls_number_parameters     64
_refine_ls_number_restraints     0
_refine_ls_hydrogen_treatment     constr
_refine_ls_weighting_scheme     calc
_refine_ls_weighting_details
         'calc w=1/[\s^2^(Fo^2^)+(0.0376P)^2^+1.2805P] where P=(Fo^2^+2Fc^2^)/3'
_atom_sites_solution_hydrogens     geom
_atom_sites_solution_primary     direct
_atom_sites_solution_secondary     difmap
_refine_ls_shift/su_max     0.007
_refine_ls_shift/su_mean     0.001
_refine_diff_density_max     0.549
_refine_diff_density_min     -0.46
_refine_ls_extinction_method     none
loop_
    _atom_type_symbol
    _atom_type_description
    _atom_type_scat_dispersion_real
    _atom_type_scat_dispersion_imag
    _atom_type_scat_source
    C C 0.0033 0.0016 'International Tables Vol C Tables 4.2.6.8 and 6.1.1.4'
    H H 0 0 'International Tables Vol C Tables 4.2.6.8 and 6.1.1.4'
    N N 0.0061 0.0033 'International Tables Vol C Tables 4.2.6.8 and 6.1.1.4'
    S S 0.1246 0.1234 'International Tables Vol C Tables 4.2.6.8 and 6.1.1.4'
    Cl Cl 0.1484 0.1585 'International Tables Vol C Tables 4.2.6.8 and 6.1.1.4'
    Mn Mn 0.3368 0.7283 'International Tables Vol C Tables 4.2.6.8 and 6.1.1.4'
_computing_data_collection     'APEX2 (Bruker, 2011)'
_computing_cell_refinement     'SAINT (Bruker, 2011)'
_computing_data_reduction     'SAINT (Bruker, 2011)'
_computing_structure_solution     'SIR2002 (Burla <i>et al.</i>, 2005)'
_computing_structure_refinement     'SHELXL97 (Sheldrick, 2008)'
_computing_molecular_graphics
;
ORTEP-3 for Windows (Farrugia, 2012)
and DIAMOND (Brandenburg & Berndt, 2001)
;
_computing_publication_material     'WinGX (Farrugia, 2012)'
loop_
    _atom_site_type_symbol
    _atom_site_label
    _atom_site_fract_x
    _atom_site_fract_y
    _atom_site_fract_z
    _atom_site_U_iso_or_equiv
    _atom_site_adp_type
    _atom_site_calc_flag
    _atom_site_refinement_flags
    _atom_site_occupancy
    _atom_site_symmetry_multiplicity
    _atom_site_disorder_assembly
    _atom_site_disorder_group
    C C1 0.8908(3) 0.2962(3) 1 0.0160(9) Uani d S 1 2 . .
    C C2 0.9693(3) 0.2427(3) 1 0.0242(11) Uani d S 1 2 . .
    H H2 1.0264 0.2692 1 0.029 Uiso calc SR 1 2 . .
    C C3 0.9597(3) 0.1501(3) 1 0.0337(13) Uani d S 1 2 . .
    H H3 1.0112 0.1137 1 0.04 Uiso calc SR 1 2 . .
    C C4 0.8742(3) 0.1096(3) 1 0.0423(16) Uani d S 1 2 . .
    H H4 0.8697 0.0468 1 0.051 Uiso calc SR 1 2 . .
    C C5 0.7963(3) 0.1612(3) 1 0.0398(15) Uani d S 1 2 . .
    H H5 0.7395 0.134 1 0.048 Uiso calc SR 1 2 . .
    C C6 0.8050(3) 0.2547(3) 1 0.0226(10) Uani d S 1 2 . .
    C C7 0.8052(3) 0.4183(3) 1 0.0225(11) Uani d S 1 2 . .
    H H7 0.7909 0.4796 1 0.027 Uiso calc SR 1 2 . .
    N N1 0.8879(2) 0.3912(2) 1 0.0167(7) Uani d S 1 2 . .
    S S1 0.72177(8) 0.33651(9) 1 0.0284(3) Uani d S 1 2 . .
    Cl Cl1 0.91494(5) 0.58506(5) 0.75 0.0163(2) Uani d S 1 2 . .
    Mn Mn1 1 0.5 1 0.0135(2) Uani d S 1 4 . .
loop_
    _atom_site_aniso_label
    _atom_site_aniso_U_11
    _atom_site_aniso_U_22
    _atom_site_aniso_U_33
    _atom_site_aniso_U_12
    _atom_site_aniso_U_13
    _atom_site_aniso_U_23
    C1 0.018(2) 0.012(2) 0.018(2) -0.0047(18) 0 0
    C2 0.014(2) 0.018(2) 0.041(3) -0.0029(18) 0 0
    C3 0.018(2) 0.016(2) 0.067(4) 0.002(2) 0 0
    C4 0.026(3) 0.016(3) 0.084(5) -0.004(2) 0 0
    C5 0.020(3) 0.023(3) 0.077(4) -0.012(2) 0 0
    C6 0.018(2) 0.020(2) 0.030(3) -0.0039(19) 0 0
    C7 0.019(2) 0.023(3) 0.026(3) -0.004(2) 0 0
    N1 0.015(2) 0.016(2) 0.0192(18) -0.0017(14) 0 0
    S1 0.0122(6) 0.0245(7) 0.0484(8) -0.0023(5) 0 0
    Cl1 0.0161(3) 0.0161(3) 0.0167(5) 0.0030(4) 0.0004(4) 0.0004(4)
    Mn1 0.0128(5) 0.0128(5) 0.0150(4) -0.0003(3) 0 0
_geom_special_details
;
All e.s.d.'s (except the e.s.d. in the dihedral angle between two l.s. planes)
are estimated using the full covariance matrix. The cell e.s.d.'s are taken
into account individually in the estimation of e.s.d.'s in distances, angles
and torsion angles; correlations between e.s.d.'s in cell parameters are only
used when they are defined by crystal symmetry. An approximate (isotropic)
treatment of cell e.s.d.'s is used for estimating e.s.d.'s involving l.s.
planes.
;
loop_
    _geom_bond_atom_site_label_1
    _geom_bond_atom_site_label_2
    _geom_bond_site_symmetry_2
    _geom_bond_distance
    _geom_bond_publ_flag
    C1 C2 . 1.402(6) ?
    C1 N1 . 1.402(5) ?
    C1 C6 . 1.406(6) ?
    C2 C3 . 1.374(6) ?
    C2 H2 . 0.93 ?
    C3 C4 . 1.397(7) ?
    C3 H3 . 0.93 ?
    C4 C5 . 1.379(7) ?
    C4 H4 . 0.93 ?
    C5 C6 . 1.386(7) ?
    C5 H5 . 0.93 ?
    C6 S1 . 1.723(5) ?
    C7 N1 . 1.284(6) ?
    C7 S1 . 1.724(5) ?
    C7 H7 . 0.93 ?
    N1 Mn1 . 2.307(4) ?
    Cl1 Mn1 7_546 2.5232(10) ?
    Cl1 Mn1 . 2.5232(10) ?
    Mn1 N1 9_767 2.307(4) ?
    Mn1 Cl1 6_765 2.5232(10) ?
    Mn1 Cl1 9_767 2.5232(10) ?
    Mn1 Cl1 14_557 2.5232(10) ?
loop_
    _geom_angle_atom_site_label_1
    _geom_angle_atom_site_label_2
    _geom_angle_atom_site_label_3
    _geom_angle_site_symmetry_1
    _geom_angle_site_symmetry_3
    _geom_angle
    _geom_angle_publ_flag
    C2 C1 N1 . . 126.1(4) ?
    C2 C1 C6 . . 119.9(4) ?
    N1 C1 C6 . . 114.1(4) ?
    C3 C2 C1 . . 118.4(4) ?
    C3 C2 H2 . . 120.8 ?
    C1 C2 H2 . . 120.8 ?
    C2 C3 C4 . . 121.2(5) ?
    C2 C3 H3 . . 119.4 ?
    C4 C3 H3 . . 119.4 ?
    C5 C4 C3 . . 121.1(5) ?
    C5 C4 H4 . . 119.4 ?
    C3 C4 H4 . . 119.4 ?
    C4 C5 C6 . . 118.2(5) ?
    C4 C5 H5 . . 120.9 ?
    C6 C5 H5 . . 120.9 ?
    C5 C6 C1 . . 121.1(4) ?
    C5 C6 S1 . . 129.2(4) ?
    C1 C6 S1 . . 109.7(3) ?
    N1 C7 S1 . . 117.4(4) ?
    N1 C7 H7 . . 121.3 ?
    S1 C7 H7 . . 121.3 ?
    C7 N1 C1 . . 109.9(4) ?
    C7 N1 Mn1 . . 117.7(3) ?
    C1 N1 Mn1 . . 132.4(3) ?
    C6 S1 C7 . . 88.9(2) ?
    Mn1 Cl1 Mn1 7_546 . 90.54(4) ?
    N1 Mn1 N1 9_767 . 180 ?
    N1 Mn1 Cl1 9_767 6_765 89.40(7) ?
    N1 Mn1 Cl1 . 6_765 90.60(7) ?
    N1 Mn1 Cl1 9_767 9_767 89.40(7) ?
    N1 Mn1 Cl1 . 9_767 90.60(7) ?
    Cl1 Mn1 Cl1 6_765 9_767 90.54(4) ?
    N1 Mn1 Cl1 9_767 . 90.60(7) ?
    N1 Mn1 Cl1 . . 89.40(7) ?
    Cl1 Mn1 Cl1 6_765 . 89.46(4) ?
    Cl1 Mn1 Cl1 9_767 . 180 ?
    N1 Mn1 Cl1 9_767 14_557 90.60(7) ?
    N1 Mn1 Cl1 . 14_557 89.40(7) ?
    Cl1 Mn1 Cl1 6_765 14_557 180 ?
    Cl1 Mn1 Cl1 9_767 14_557 89.46(4) ?
    Cl1 Mn1 Cl1 . 14_557 90.54(4) ?
loop_
    _geom_torsion_atom_site_label_1
    _geom_torsion_atom_site_label_2
    _geom_torsion_atom_site_label_3
    _geom_torsion_atom_site_label_4
    _geom_torsion_site_symmetry_1
    _geom_torsion_site_symmetry_2
    _geom_torsion_site_symmetry_3
    _geom_torsion_site_symmetry_4
    _geom_torsion
    _geom_torsion_publ_flag
    N1 C1 C2 C3 . . . . 180 ?
    C6 C1 C2 C3 . . . . 0 ?
    C1 C2 C3 C4 . . . . 0 ?
    C2 C3 C4 C5 . . . . 0 ?
    C3 C4 C5 C6 . . . . 0 ?
    C4 C5 C6 C1 . . . . 0 ?
    C4 C5 C6 S1 . . . . 180 ?
    C2 C1 C6 C5 . . . . 0 ?
    N1 C1 C6 C5 . . . . 180 ?
    C2 C1 C6 S1 . . . . 180 ?
    N1 C1 C6 S1 . . . . 0 ?
    S1 C7 N1 C1 . . . . 0 ?
    S1 C7 N1 Mn1 . . . . 180 ?
    C2 C1 N1 C7 . . . . 180 ?
    C6 C1 N1 C7 . . . . 0 ?
    C2 C1 N1 Mn1 . . . . 0 ?
    C6 C1 N1 Mn1 . . . . 180 ?
    C5 C6 S1 C7 . . . . 180 ?
    C1 C6 S1 C7 . . . . 0 ?
    N1 C7 S1 C6 . . . . 0 ?
    C7 N1 Mn1 Cl1 . . . 6_765 -134.72(2) ?
    C1 N1 Mn1 Cl1 . . . 6_765 45.28(2) ?
    C7 N1 Mn1 Cl1 . . . 9_767 134.72(2) ?
    C1 N1 Mn1 Cl1 . . . 9_767 -45.28(2) ?
    C7 N1 Mn1 Cl1 . . . . -45.28(2) ?
    C1 N1 Mn1 Cl1 . . . . 134.72(2) ?
    C7 N1 Mn1 Cl1 . . . 14_557 45.28(2) ?
    C1 N1 Mn1 Cl1 . . . 14_557 -134.72(2) ?
    Mn1 Cl1 Mn1 N1 7_546 . . 9_767 89.39(7) ?
    Mn1 Cl1 Mn1 N1 7_546 . . . -90.61(7) ?
    Mn1 Cl1 Mn1 Cl1 7_546 . . 14_557 180 ?
_iucr_refine_instructions_details
;
TITL scan_0m in P4(2)/mbc
CELL  0.71073  14.7607  14.7607   7.1704   90.000   90.000   90.000
ZERR    16.00   0.0056   0.0056   0.0028    0.000    0.000    0.000
LATT   1
SYMM  - Y,   X, 1/2 + Z
SYMM    Y, - X, 1/2 + Z
SYMM  1/2 + X, 1/2 - Y, - Z
SYMM  1/2 - X, 1/2 + Y, - Z
SYMM  - X, - Y,   Z
SYMM  1/2 + Y, 1/2 + X, 1/2 - Z
SYMM  1/2 - Y, 1/2 - X, 1/2 - Z
SFAC  C    H    N    S    CL   MN
UNIT  56   40   8    8    8    4
MERG   2
OMIT     1   1   0
FMAP   2
PLAN   20
ACTA
BOND   $H
CONF
L.S.   4
TEMP    23.00
WGHT    0.031600    1.407300
FVAR       0.07591
C1    1    0.890775    0.296194    1.000000    10.50000    0.01773    0.01192 =
         0.01787    0.00000    0.00000   -0.00473
C2    1    0.969280    0.242698    1.000000    10.50000    0.01403    0.01822 =
         0.04028    0.00000    0.00000   -0.00281
AFIX  43
H2    2    1.026424    0.269236    1.000000    10.50000   -1.20000
AFIX   0
C3    1    0.959703    0.150125    1.000000    10.50000    0.01862    0.01587 =
         0.06677    0.00000    0.00000    0.00188
AFIX  43
H3    2    1.011144    0.113746    1.000000    10.50000   -1.20000
AFIX   0
C4    1    0.874246    0.109601    1.000000    10.50000    0.02632    0.01620 =
         0.08370    0.00000    0.00000   -0.00355
AFIX  43
H4    2    0.869782    0.046754    1.000000    10.50000   -1.20000
AFIX   0
C5    1    0.796352    0.161154    1.000000    10.50000    0.02016    0.02220 =
         0.07630    0.00000    0.00000   -0.01151
AFIX  43
H5    2    0.739530    0.133934    1.000000    10.50000   -1.20000
AFIX   0
C6    1    0.805045    0.254727    1.000000    10.50000    0.01735    0.01999 =
         0.03003    0.00000    0.00000   -0.00366
C7    1    0.805207    0.418224    1.000000    10.50000    0.01908    0.02252 =
         0.02562    0.00000    0.00000   -0.00406
AFIX  43
H7    2    0.790890    0.479581    1.000000    10.50000   -1.20000
AFIX   0
N1    3    0.887863    0.391144    1.000000    10.50000    0.01534    0.01545 =
         0.01900    0.00000    0.00000   -0.00157
S1    4    0.721779    0.336501    1.000000    10.50000    0.01218    0.02436 =
         0.04828    0.00000    0.00000   -0.00223
CL1   5    0.914937    0.585063    0.750000    10.50000    0.01605    0.01605 =
         0.01660    0.00035    0.00035    0.00303
MN1   6    1.000000    0.500000    1.000000    10.25000    0.01270    0.01274 =
         0.01497    0.00000    0.00000   -0.00029
HKLF 4  1.0  1.00  0.00  0.00  0.00  1.00  0.00  0.00  0.00  1.00
REM  scan_0m in P4(2)/mbc
REM R1 =  0.0420 for    685 Fo > 4sig(Fo)  and  0.0649 for all    918 data
REM     64 parameters refined using      0 restraints
END
WGHT      0.0304      1.5031
REM Highest difference peak  0.549,  deepest hole -0.459,  1-sigma level  0.127
Q1    1   0.8166  0.0337  1.0000  10.50000  0.05    0.55
Q2    1   0.7622  0.2841  1.0000  10.50000  0.05    0.51
Q3    1   0.7592  0.3808  1.0000  10.50000  0.05    0.51
Q4    1   0.9409  0.1925  1.0000  10.50000  0.05    0.47
Q5    1   0.9762  0.3887  1.0000  10.50000  0.05    0.47
Q6    1   0.9245 -0.0292  1.0000  10.50000  0.05    0.46
Q7    1   1.0113  0.1934  1.0000  10.50000  0.05    0.46
Q8    1   1.1082  0.0865  1.0000  10.50000  0.05    0.44
Q9    1   0.7019  0.1165  1.0000  10.50000  0.05    0.44
Q10   1   0.7589  0.4686  1.0000  10.50000  0.05    0.41
Q11   1   0.9010  0.3405  1.0000  10.50000  0.05    0.40
Q12   1   1.0000  0.0000  1.0000  10.25000  0.05    0.40
Q13   1   0.8456  0.2780  1.0000  10.50000  0.05    0.39
Q14   1   1.1266  0.3146  1.0000  10.50000  0.05    0.38
Q15   1   0.6963  0.1973  1.0000  10.50000  0.05    0.38
Q16   1   1.1144  0.2135  1.0000  10.50000  0.05    0.36
Q17   1   0.9212  0.4208  1.0000  10.50000  0.05    0.36
Q18   1   0.8853  0.2293  1.0000  10.50000  0.05    0.36
Q19   1   0.8482  0.3786  1.0000  10.50000  0.05    0.36
Q20   1   0.9353  0.1256  1.0000  10.50000  0.05    0.36
;
