# Supplementary material for: catena-Poly[[trans-bis­(1,3-benzo­thia­zole-κN)manganese(II)]-di-μ-chlorido]
Source: Acta Crystallogr Sect E Struct Rep Online. 2014 Jun 21;70(Pt 7):m275. doi: 10.1107/S1600536814014159 (PMC4120608; doi:10.1107/S1600536814014159)
Supplement: Supplementary file 2 [file e-70-0m275-Isup2.hkl]

#
# h,k,l, Fc-squared, Fo-squared, sigma(Fo-squared) and status flag
#
data_I
_shelx_title ' scan_0m in P4(2)/mbc'
_shelx_refln_list_code          4
_shelx_F_calc_maximum      375.39
_exptl_crystal_F_000       796.00
_reflns_d_resolution_high  0.7839
 
loop_
 _symmetry_equiv_pos_as_xyz
 'x, y, z'
 '-y, x, z+1/2'
 'y, -x, z+1/2'
 'x+1/2, -y+1/2, -z'
 '-x+1/2, y+1/2, -z'
 '-x, -y, z'
 'y+1/2, x+1/2, -z+1/2'
 '-y+1/2, -x+1/2, -z+1/2'
 '-x, -y, -z'
 'y, -x, -z-1/2'
 '-y, x, -z-1/2'
 '-x-1/2, y-1/2, z'
 'x-1/2, -y-1/2, z'
 'x, y, -z'
 '-y-1/2, -x-1/2, z-1/2'
 'y-1/2, x-1/2, z-1/2'
 
_cell_length_a    14.761(6)
_cell_length_b    14.761(6)
_cell_length_c     7.170(3)
_cell_angle_alpha  90.000
_cell_angle_beta   90.000
_cell_angle_gamma  90.000
 
_shelx_F_squared_multiplier     1.000
 
loop_
 _refln_index_h
 _refln_index_k
 _refln_index_l
 _refln_F_squared_calc
 _refln_F_squared_meas
 _refln_F_squared_sigma
 _refln_observed_status
   0   2   0      207.13      271.48     16.03 o
   1   2   0     5395.22     5068.62     49.76 o
   2   2   0    18237.91    18054.88    234.55 o
   1   3   0    10543.92    10138.25     94.44 o
   2   3   0    12490.79    12558.76    126.42 o
   3   3   0     2304.32     2253.91     51.67 o
   0   4   0       24.15       43.09     26.41 o
   1   4   0     2142.74     2176.40     39.65 o
   2   4   0     2505.50     2432.45     43.20 o
   3   4   0     5678.62     5481.53     69.95 o
   4   4   0    12672.53    11724.78    194.28 o
   1   5   0      483.11      637.24     39.78 o
   2   5   0      293.14      250.38     24.58 o
   3   5   0    24446.66    24156.17    249.94 o
   4   5   0     5714.44     5332.06     81.51 o
   5   5   0     6331.55     5802.37    114.28 o
   0   6   0      412.95      468.04     42.21 o
   1   6   0        1.69        9.26     23.64 o
   2   6   0        5.59      231.41     76.04 o
   3   6   0      165.07      260.65     25.40 o
   4   6   0    28047.73    27674.14    288.06 o
   5   6   0     1353.80     1413.77     41.54 o
   6   6   0     6671.26     6028.48    122.89 o
   1   7   0       30.47       74.86     41.07 o
   2   7   0      658.26     1124.41    121.80 o
   3   7   0     2261.72     2252.08     49.83 o
   4   7   0     7662.51     7760.44    102.56 o
   5   7   0    12488.73    12337.57    161.04 o
   6   7   0      233.81      244.80     28.67 o
   7   7   0    23004.37    21825.05    344.05 o
   0   8   0     2636.34     2804.01     80.59 o
   1   8   0     3904.19     3333.37     61.63 o
   2   8   0     5248.36     5189.49     79.06 o
   3   8   0      848.35      854.16     36.39 o
   4   8   0     2840.53     2927.84    100.91 o
   5   8   0      208.11      248.76     32.40 o
   6   8   0     8658.09     8559.70    120.81 o
   7   8   0      478.13      552.10     35.55 o
   8   8   0     3339.67     3498.20    107.09 o
   1   9   0     5115.89     5434.74    108.04 o
   2   9   0     1614.77     1733.80     49.82 o
   3   9   0     3128.51     2862.09     60.54 o
   4   9   0     2977.50     2801.33     60.79 o
   5   9   0     3403.20     3659.97     69.80 o
   6   9   0      145.67      144.77     30.03 o
   7   9   0      165.93      147.80     33.58 o
   8   9   0      382.74      685.59     72.69 o
   9   9   0    10242.94    10170.66    243.49 o
   0  10   0    10529.80    10973.27    218.98 o
   1  10   0        1.14       18.24     34.40 o
   2  10   0     6048.69     6253.33     95.07 o
   3  10   0     4705.59     4988.48     83.57 o
   4  10   0      247.29      204.28     31.04 o
   5  10   0      781.80      732.64     43.26 o
   6  10   0       23.71       51.01     31.46 o
   7  10   0     2870.04     2845.64     71.55 o
   8  10   0     1953.38     2104.35     72.39 o
   9  10   0     2034.75     2006.71     64.50 o
  10  10   0     3575.43     3843.67    145.02 o
   1  11   0    16250.47    15099.41    183.03 o
   2  11   0     2436.69     2478.01     64.51 o
   3  11   0      257.38      253.66     33.51 o
   4  11   0      152.93      198.04     32.17 o
   5  11   0       24.39       65.45     30.77 o
   6  11   0      424.17      471.99     40.92 o
   7  11   0      438.27      492.05     40.21 o
   8  11   0     2993.94     2853.88    105.08 o
   9  11   0      221.84      180.42     41.16 o
  10  11   0       67.26       98.23     44.74 o
  11  11   0     5867.03     5698.47    175.37 o
   0  12   0     6827.09     6784.27    150.19 o
   1  12   0     1519.16     1694.56     58.56 o
   2  12   0     3174.45     3094.93     73.71 o
   3  12   0       39.35       70.82     32.05 o
   4  12   0     4376.36     4156.72     82.71 o
   5  12   0      115.06      114.59     33.28 o
   6  12   0      230.76      184.80     42.91 o
   7  12   0       95.50      102.59     39.91 o
   8  12   0       12.61      -11.06     39.37 o
   9  12   0      175.84      332.28     51.49 o
  10  12   0     5600.82     5291.91    120.62 o
  11  12   0       51.59       82.17     46.40 o
  12  12   0     1113.82      825.92     94.11 o
   1  13   0     2302.27     2421.97     73.31 o
   2  13   0      808.03      885.63     49.15 o
   3  13   0     2847.20     2844.30     75.01 o
   4  13   0      247.42      217.41     38.74 o
   5  13   0       44.08       25.42     39.61 o
   6  13   0       21.85      103.66     43.22 o
   7  13   0      668.67      670.00     53.90 o
   8  13   0      530.21      575.33     52.64 o
   9  13   0      738.04      880.70     64.54 o
  10  13   0      429.35      436.80     61.48 o
  11  13   0     3249.48     3394.88    117.92 o
  12  13   0      476.86      577.22     88.57 o
  13  13   0     1933.22     2118.51    185.81 o
   0  14   0     1634.93     1679.11     89.46 o
   1  14   0     1183.22     1217.18     67.49 o
   2  14   0     2493.40     2486.67     78.38 o
   3  14   0     5635.80     5378.51    107.81 o
   4  14   0      330.22      303.33     46.58 o
   5  14   0        0.17       42.20     41.43 o
   6  14   0     1855.71     1785.34     83.62 o
   7  14   0      167.00      196.91     56.37 o
   8  14   0       48.77       95.22     51.82 o
   9  14   0      791.48      809.80     69.75 o
  10  14   0      573.78      660.76     67.96 o
  11  14   0      539.85      512.33     74.68 o
  12  14   0     3030.53     3137.89    141.92 o
   1  15   0     1683.37     1597.05     68.67 o
   2  15   0      896.27      933.80     63.92 o
   3  15   0      310.97      319.73     52.78 o
   4  15   0     2091.96     2061.95     84.86 o
   5  15   0     2844.33     2977.79     99.23 o
   6  15   0        0.83       40.90     50.59 o
   7  15   0      559.67      523.58     71.78 o
   8  15   0     3507.11     3300.49    135.47 o
   9  15   0     1388.44     1421.31     93.16 o
  10  15   0       56.91      134.73     64.30 o
  11  15   0       53.76      175.23     75.50 o
   0  16   0      578.06      677.50    103.80 o
   1  16   0      250.82      270.02     57.04 o
   2  16   0     1913.16     1917.90     90.57 o
   3  16   0      504.52      508.99     70.21 o
   4  16   0     1479.60     1431.63     82.34 o
   5  16   0      451.97      463.18     75.69 o
   6  16   0     1190.16     1346.01     81.35 o
   7  16   0      578.19      423.07     71.00 o
   8  16   0     1924.03     1988.35    107.77 o
   9  16   0      752.66      624.91     80.69 o
   1  17   0        3.57        9.58     61.79 o
   2  17   0      743.83      951.09     80.93 o
   3  17   0      744.17      774.26     72.34 o
   4  17   0       11.15       40.07     56.60 o
   5  17   0     3360.89     3510.05    139.23 o
   6  17   0      542.79      683.00     92.46 o
   7  17   0     2663.85     3053.81    139.31 o
   8  17   0       72.40      -50.85     88.82 o
   0  18   0      242.92       -8.01     94.02 o
   1  18   0       19.65      -30.49     60.56 o
   2  18   0       21.43      139.88     66.52 o
   3  18   0       81.31       83.68     65.28 o
   4  18   0      787.07      730.16     86.97 o
   5  18   0       33.38      -65.94     65.94 o
   0   2   1      387.26      397.70     13.71 o
   1   2   1      562.85      608.06     11.42 o
   1   3   1      627.20      627.10     14.21 o
   2   3   1     2913.96     2712.86     27.68 o
   0   4   1     5943.59     5816.94     68.84 o
   1   4   1     1686.41     1625.36     23.49 o
   2   4   1     3502.36     3433.40     35.95 o
   3   4   1      351.32      368.76     16.88 o
   1   5   1      498.85      565.80     17.29 o
   2   5   1       32.48       20.58     14.32 o
   3   5   1     2643.32     2671.17     38.10 o
   4   5   1      858.68     1057.08     28.69 o
   0   6   1      518.55      567.21     25.94 o
   1   6   1      472.92      502.25     19.20 o
   2   6   1     1479.52     1531.47     25.19 o
   3   6   1      866.12      915.93     26.15 o
   4   6   1      291.52      307.08     20.75 o
   5   6   1     1443.11     1463.44     29.41 o
   1   7   1     1298.17     1309.46     27.70 o
   2   7   1       32.12       38.58     14.03 o
   3   7   1     4392.02     4294.29     51.65 o
   4   7   1      216.54      258.73     19.76 o
   5   7   1     2180.47     2231.88     38.77 o
   6   7   1      224.24      169.02     18.26 o
   0   8   1       54.35       72.80     23.03 o
   1   8   1      315.18      388.99     20.54 o
   2   8   1      288.24      307.57     19.79 o
   3   8   1      506.00      559.98     23.83 o
   4   8   1       48.82       76.09     19.45 o
   5   8   1     1656.38     1697.76     38.02 o
   6   8   1       51.26       45.27     20.42 o
   7   8   1      924.65      946.51     30.84 o
   1   9   1      577.04      574.96     23.34 o
   2   9   1      129.55      153.17     18.87 o
   3   9   1     1930.19     1947.98     34.18 o
   4   9   1      196.90      190.67     21.84 o
   5   9   1      894.56      972.17     32.51 o
   6   9   1      221.90      193.93     23.24 o
   7   9   1      201.79      257.34     24.51 o
   8   9   1       45.25      183.83     39.52 o
   0  10   1     2642.82     2524.93     59.61 o
   1  10   1      173.90      168.99     19.55 o
   2  10   1      486.83      483.79     23.27 o
   3  10   1      229.69      226.76     21.14 o
   4  10   1     1348.54     1315.34     37.40 o
   5  10   1     1024.82     1069.64     34.18 o
   6  10   1        0.60       -6.27     21.03 o
   7  10   1      648.16      673.50     39.16 o
   8  10   1      505.14      549.77     31.11 o
   9  10   1       14.15        5.26     25.44 o
   1  11   1      296.34      291.07     23.19 o
   2  11   1        0.84        1.63     19.65 o
   3  11   1     1552.80     1475.20     36.45 o
   4  11   1       11.75       37.61     22.22 o
   5  11   1       63.38       71.49     23.86 o
   6  11   1      455.20      428.85     29.61 o
   7  11   1       34.58       22.70     25.13 o
   8  11   1      519.97      608.12     35.88 o
   9  11   1       50.31       57.43     27.93 o
  10  11   1      699.05      749.38     41.02 o
   0  12   1     6532.30     5992.53    102.94 o
   1  12   1     1815.49     1754.81     41.41 o
   2  12   1     1892.84     1875.71     41.79 o
   3  12   1      216.16      215.27     24.03 o
   4  12   1      322.52      324.46     28.11 o
   5  12   1      251.08      291.92     28.21 o
   6  12   1       86.37       96.74     28.69 o
   7  12   1        0.60       30.35     26.29 o
   8  12   1      124.74      151.50     30.68 o
   9  12   1        4.41      -17.71     30.59 o
  10  12   1       16.04       39.98     36.83 o
  11  12   1      425.50      460.94     50.05 o
   1  13   1        0.16      -22.73     22.73 o
   2  13   1       63.31       15.55     25.59 o
   3  13   1      205.84      197.27     28.79 o
   4  13   1       67.02       62.34     27.46 o
   5  13   1        5.09       23.43     27.17 o
   6  13   1        0.13       -4.10     27.60 o
   7  13   1       70.68      154.17     33.95 o
   8  13   1      550.79      544.56     39.19 o
   9  13   1      390.25      462.97     45.95 o
  10  13   1      248.31      257.90     42.32 o
  11  13   1      577.08      661.71     53.01 o
  12  13   1       40.97       42.93     42.52 o
   0  14   1      207.30      215.72     44.46 o
   1  14   1     1823.69     1869.60     51.51 o
   2  14   1       23.19      -12.05     29.06 o
   3  14   1      183.52      190.01     30.26 o
   4  14   1      153.13      123.40     30.22 o
   5  14   1       71.53       84.34     31.77 o
   6  14   1      466.64      491.31     38.60 o
   7  14   1        2.89      -18.61     34.46 o
   8  14   1       10.47       21.88     34.17 o
   9  14   1       17.13       -7.65     36.36 o
  10  14   1       54.51       47.34     43.06 o
  11  14   1      159.69      177.36     45.68 o
  12  14   1       42.51       11.43     47.27 o
   1  15   1       26.12      -29.18     29.18 o
   2  15   1      299.47      222.77     32.70 o
   3  15   1       18.25       33.85     30.70 o
   4  15   1      257.49      224.21     36.98 o
   5  15   1       75.31       96.95     36.76 o
   6  15   1      110.75      183.69     39.39 o
   7  15   1      230.76      198.38     43.28 o
   8  15   1      304.22      363.76     44.12 o
   9  15   1      786.03      917.63     61.54 o
  10  15   1        0.10       63.40     48.39 o
  11  15   1      203.06      205.99     52.07 o
   0  16   1        4.82        5.84     44.54 o
   1  16   1       50.45       90.18     33.16 o
   2  16   1       10.03      -16.84     33.20 o
   3  16   1      129.53       86.88     38.23 o
   4  16   1      159.35      123.16     40.31 o
   5  16   1       68.89       63.85     39.76 o
   6  16   1      849.22      939.03     55.19 o
   7  16   1        7.13       29.32     43.28 o
   8  16   1       25.98       64.15     46.97 o
   9  16   1        8.01      -26.32     48.38 o
   1  17   1       26.62       29.94     40.83 o
   2  17   1      328.75      414.30     48.68 o
   3  17   1      107.51       60.90     44.09 o
   4  17   1      727.70      716.09     53.82 o
   5  17   1        2.01       -2.60     41.10 o
   6  17   1      249.61      285.71     48.29 o
   7  17   1        4.73       -2.45     55.93 o
   0  18   1        2.54      -26.56     68.98 o
   1  18   1        5.97      -32.01     45.98 o
   2  18   1       50.70       81.77     46.71 o
   3  18   1       27.71       23.71     47.55 o
   4  18   1      272.42      186.17     53.28 o
   5  18   1        4.72      -55.50     55.50 o
   0   0   2   140921.02   170468.00   3373.60 o
   1   1   2       84.61       86.16     19.52 o
   0   2   2     5843.46     5872.54     69.07 o
   1   2   2    21224.43    21643.15    153.86 o
   2   2   2     4797.17     4610.95     61.21 o
   1   3   2     8258.00     8013.47     62.26 o
   2   3   2     5728.42     5665.76     51.88 o
   3   3   2     2200.08     2192.68     43.41 o
   0   4   2    10713.22    10366.47    106.21 o
   1   4   2     1630.04     1639.10     24.37 o
   2   4   2     8918.03     8844.52     73.46 o
   3   4   2     6885.49     6846.59     99.24 o
   4   4   2     2687.00     2707.28     40.98 o
   1   5   2    13482.96    13209.84    102.06 o
   2   5   2     2792.45     2779.43     35.60 o
   3   5   2    17130.32    16812.40    135.12 o
   4   5   2       63.78      360.40     63.65 o
   5   5   2     1672.36     1882.12     44.24 o
   0   6   2    20779.22    19463.67    244.16 o
   1   6   2       42.58       43.97     16.77 o
   2   6   2     6013.99     5633.45     58.50 o
   3   6   2      396.71      430.57     20.58 o
   4   6   2     4925.73     5325.22     57.70 o
   5   6   2      719.11      785.75     23.98 o
   6   6   2     2919.18     2887.44     61.97 o
   1   7   2    10665.57     9920.69     89.87 o
   2   7   2     8286.83     8900.46     92.79 o
   3   7   2     1623.06     1682.90     35.92 o
   4   7   2      131.60      114.61     19.89 o
   5   7   2       37.70       96.50     23.10 o
   6   7   2      155.81      210.42     20.59 o
   7   7   2     3470.76     3469.47     72.81 o
   0   8   2    10587.38    10255.48    135.15 o
   1   8   2       38.58       74.56     16.18 o
   2   8   2     8271.77     7880.03     81.95 o
   3   8   2     8311.65     8367.25     97.12 o
   4   8   2      397.99      501.06     27.29 o
   5   8   2     1345.94     1373.43     32.88 o
   6   8   2     1398.34     1484.48     38.86 o
   7   8   2     1312.89     1303.83     36.83 o
   8   8   2     1389.07     1509.01     57.71 o
   1   9   2     3043.18     3045.72     44.46 o
   2   9   2     5013.06     4650.39     58.97 o
   3   9   2     2500.94     2355.04     44.77 o
   4   9   2     2367.44     2484.22     50.79 o
   5   9   2     3781.60     3794.29     55.32 o
   6   9   2      309.91      290.82     23.63 o
   7   9   2        4.45       36.11     20.80 o
   8   9   2     5153.06     4990.44     70.16 o
   9   9   2     9433.92     8934.45    139.78 o
   0  10   2      689.68      807.42     42.46 o
   1  10   2     2213.12     2316.01     42.49 o
   2  10   2     1471.69     1546.99     38.80 o
   3  10   2      791.04      825.75     32.68 o
   4  10   2      442.30      474.39     28.62 o
   5  10   2      137.78      133.58     22.50 o
   6  10   2     4267.84     4120.88     60.10 o
   7  10   2        5.40       40.32     23.25 o
   8  10   2     4597.95     4968.34    121.14 o
   9  10   2      952.76     1041.99     42.10 o
  10  10   2      871.33      895.75     62.59 o
   1  11   2     1004.34     1005.87     31.84 o
   2  11   2       72.14      103.48     25.00 o
   3  11   2      336.69      369.02     30.24 o
   4  11   2      457.51      446.83     30.01 o
   5  11   2     7448.30     7457.25     86.88 o
   6  11   2      165.61      192.31     27.68 o
   7  11   2     8267.01     7859.41    104.96 o
   8  11   2      288.44      300.23     34.73 o
   9  11   2       87.53       57.27     33.06 o
  10  11   2      930.29      947.43     48.49 o
  11  11   2       53.15       78.91     57.93 o
   0  12   2      483.03      644.79     48.97 o
   1  12   2     1732.96     1766.09     43.62 o
   2  12   2       34.19      175.84     30.65 o
   3  12   2      346.56      351.16     30.34 o
   4  12   2    12469.64    11786.38    119.49 o
   5  12   2        3.14       -7.83     27.64 o
   6  12   2     5931.87     5869.46     82.14 o
   7  12   2       23.68       19.07     31.23 o
   8  12   2     1092.14     1262.20     49.90 o
   9  12   2        1.65      176.33     42.89 o
  10  12   2      576.27      677.78     47.50 o
  11  12   2      211.46      220.45     48.65 o
  12  12   2     1260.93     1398.35     94.99 o
   1  13   2      332.27      351.43     31.85 o
   2  13   2      513.85      718.03     49.49 o
   3  13   2     2912.04     2917.34     62.48 o
   4  13   2     1073.66     1080.47     45.04 o
   5  13   2     3358.38     3301.99     66.86 o
   6  13   2       18.78       54.25     31.83 o
   7  13   2     5734.57     5503.02     87.93 o
   8  13   2      448.25      490.45     43.49 o
   9  13   2      277.59      274.51     41.89 o
  10  13   2      367.92      377.64     46.52 o
  11  13   2        9.05      -32.11     43.52 o
  12  13   2      436.65      493.38     55.43 o
   0  14   2       45.66       74.30     43.19 o
   1  14   2       88.85      145.54     34.44 o
   2  14   2     1090.29     1086.22     44.32 o
   3  14   2       94.42      131.98     32.60 o
   4  14   2     1267.73     1385.36     58.09 o
   5  14   2     1230.75     1338.05     49.98 o
   6  14   2     4722.56     4562.43     84.52 o
   7  14   2      693.32      733.29     50.82 o
   8  14   2      228.98      224.89     44.51 o
   9  14   2     1576.60     1558.59     66.07 o
  10  14   2       22.32        7.37     51.66 o
  11  14   2       15.09      -50.45     50.45 o
   1  15   2     2518.96     2475.89     67.19 o
   2  15   2     1650.92     1626.47     60.19 o
   3  15   2      361.75      304.95     39.76 o
   4  15   2      472.27      435.79     39.53 o
   5  15   2     1602.21     1598.72     58.44 o
   6  15   2       21.13      103.99     38.29 o
   7  15   2      124.89      206.69     43.44 o
   8  15   2       48.63       50.65     43.32 o
   9  15   2      979.11      910.80     57.78 o
  10  15   2     1812.33     1816.26     79.01 o
   0  16   2      738.36      677.13     69.27 o
   1  16   2      204.56      165.17     38.44 o
   2  16   2     4152.05     4245.79     87.56 o
   3  16   2     1201.89     1184.74     53.91 o
   4  16   2      186.74      200.42     41.46 o
   5  16   2       11.26        9.97     38.15 o
   6  16   2      118.33      128.88     43.05 o
   7  16   2       70.80        7.50     40.87 o
   8  16   2      427.01      352.18     50.95 o
   9  16   2      437.48      510.42     90.17 o
   1  17   2     3046.33     3030.90     86.83 o
   2  17   2       19.60       22.36     40.50 o
   3  17   2      600.57      518.49     50.47 o
   4  17   2      197.23      182.01     44.51 o
   5  17   2        1.79        9.22     48.75 o
   6  17   2      281.37      302.09     53.68 o
   0  18   2     5819.62     5597.62    170.17 o
   1  18   2       97.02      100.12     50.45 o
   2  18   2      695.02      594.66     59.84 o
   3  18   2       16.20      123.78     52.72 o
   0   2   3       82.27       75.45     22.42 o
   1   2   3       23.52       34.23     16.44 o
   1   3   3      193.90      194.43     15.91 o
   2   3   3     1064.08     1024.73     21.98 o
   0   4   3     2357.26     2280.92     47.04 o
   1   4   3      952.67      919.91     22.11 o
   2   4   3     1512.81     1523.23     30.09 o
   3   4   3      208.52      248.24     16.32 o
   1   5   3      223.91      219.71     17.14 o
   2   5   3       19.23       34.88     14.93 o
   3   5   3     1224.35     1249.71     26.89 o
   4   5   3      395.86      482.30     22.21 o
   0   6   3      328.14      323.67     24.29 o
   1   6   3      262.10      255.79     16.40 o
   2   6   3      802.29      804.86     26.32 o
   3   6   3      391.03      426.62     20.21 o
   4   6   3      144.59      136.78     18.06 o
   5   6   3      937.45      971.40     30.90 o
   1   7   3      720.81      768.26     22.95 o
   2   7   3       14.68       -8.21     15.96 o
   3   7   3     2544.81     2529.87     46.16 o
   4   7   3       94.04      101.55     21.29 o
   5   7   3     1199.09     1218.50     31.99 o
   6   7   3      191.45      164.24     19.21 o
   0   8   3       14.38       16.02     27.67 o
   1   8   3      167.44      158.04     20.82 o
   2   8   3      178.67      193.97     21.20 o
   3   8   3      347.78      311.08     26.22 o
   4   8   3       28.90       56.45     25.36 o
   5   8   3     1121.04     1056.79     36.51 o
   6   8   3       20.58        5.27     23.12 o
   7   8   3      572.18      570.80     30.79 o
   1   9   3      343.89      353.03     24.53 o
   2   9   3       59.50       48.30     20.15 o
   3   9   3     1221.85     1272.40     41.58 o
   4   9   3      114.36       95.77     24.15 o
   5   9   3      538.11      593.85     30.81 o
   6   9   3      142.71      151.56     25.39 o
   7   9   3       98.50       90.96     29.76 o
   8   9   3       31.38      162.45     32.10 o
   0  10   3     1677.94     1725.38     58.69 o
   1  10   3       97.69       73.20     22.52 o
   2  10   3      325.40      333.23     25.78 o
   3  10   3      196.45      201.70     28.29 o
   4  10   3      858.75      891.35     35.83 o
   5  10   3      717.37      708.71     37.01 o
   6  10   3        1.56      -24.91     24.91 o
   7  10   3      393.18      391.37     36.73 o
   8  10   3      338.62      368.55     36.66 o
   9  10   3        6.23      -32.62     32.62 o
   1  11   3      189.41      196.95     25.18 o
   2  11   3        0.09        8.01     25.83 o
   3  11   3      985.12      918.50     40.37 o
   4  11   3        3.15       19.72     25.51 o
   5  11   3       45.45       33.40     26.98 o
   6  11   3      298.20      270.06     32.08 o
   7  11   3       17.69        7.56     39.17 o
   8  11   3      360.35      312.60     37.68 o
   9  11   3       39.89       52.25     35.90 o
  10  11   3      487.25      493.02     44.53 o
   0  12   3     4263.53     3970.63     89.85 o
   1  12   3     1247.16     1292.40     48.33 o
   2  12   3     1290.16     1251.14     44.98 o
   3  12   3      171.27      155.31     31.29 o
   4  12   3      243.63      226.14     33.71 o
   5  12   3      141.50       97.94     31.08 o
   6  12   3       55.88       17.57     34.04 o
   7  12   3        0.04      -23.86     32.93 o
   8  12   3       93.25       85.10     37.25 o
   9  12   3        5.36       17.98     40.73 o
  10  12   3        9.67        8.77     38.49 o
  11  12   3      290.74      321.33     46.99 o
   1  13   3        1.39      -22.08     32.75 o
   2  13   3       49.05       70.62     32.96 o
   3  13   3      161.83      181.16     33.35 o
   4  13   3       43.34       49.08     31.23 o
   5  13   3        1.13      -17.49     31.75 o
   6  13   3        0.04      -10.29     34.63 o
   7  13   3       33.52       20.17     35.97 o
   8  13   3      395.26      407.89     44.47 o
   9  13   3      273.02      305.17     45.72 o
  10  13   3      186.76      216.35     46.77 o
  11  13   3      425.66      548.55     54.67 o
  12  13   3       28.10      115.03     52.91 o
   0  14   3      113.21       71.62     51.49 o
   1  14   3     1258.32     1290.08     57.55 o
   2  14   3       12.54      -22.70     33.75 o
   3  14   3      143.20      127.56     34.23 o
   4  14   3       93.59       48.80     33.67 o
   5  14   3       35.50      -10.80     39.65 o
   6  14   3      341.99      337.19     42.63 o
   7  14   3        0.62      -38.03     38.03 o
   8  14   3        8.81        5.61     38.11 o
   9  14   3       19.29       31.82     43.97 o
  10  14   3       48.28       44.20     49.44 o
   1  15   3       17.19        0.87     40.29 o
   2  15   3      182.28      168.63     41.97 o
   3  15   3        9.98      -17.35     35.62 o
   4  15   3      174.11      187.02     42.40 o
   5  15   3       50.66       49.29     39.86 o
   6  15   3       66.68       42.23     38.08 o
   7  15   3      161.45      106.98     48.66 o
   8  15   3      230.67      104.37     45.31 o
   9  15   3      542.94      460.05     54.47 o
   0  16   3        5.42        9.21     53.87 o
   1  16   3       32.40       38.55     43.70 o
   2  16   3        6.45       11.88     39.36 o
   3  16   3       85.82      119.78     40.89 o
   4  16   3      106.28       84.69     43.17 o
   5  16   3       49.36       74.78     42.64 o
   6  16   3      584.64      733.41     56.02 o
   7  16   3        2.36       26.19     44.86 o
   1  17   3       21.79       -1.42     40.42 o
   2  17   3      231.80      257.09     52.91 o
   3  17   3       74.73       57.13     47.30 o
   4  17   3      554.46      477.87     56.57 o
   5  17   3        1.30       37.51     46.96 o
   0   0   4   115377.55   139757.88   2797.89 o
   1   1   4    12889.87    12500.69    159.82 o
   0   2   4     1148.77     1039.90     41.01 o
   1   2   4      681.28      765.11     26.59 o
   2   2   4     7309.21     7042.15    105.60 o
   1   3   4     3496.94     3387.05     54.16 o
   2   3   4     4438.18     4222.41     51.11 o
   3   3   4     1563.67     1568.23     50.10 o
   0   4   4       92.82       61.42     25.28 o
   1   4   4      873.20      848.26     26.12 o
   2   4   4     1492.94     1541.79     30.32 o
   3   4   4     2189.30     2173.95     36.56 o
   4   4   4     5315.88     5124.49     93.30 o
   1   5   4      113.05      158.57     16.85 o
   2   5   4      120.27      125.32     18.46 o
   3   5   4     9288.75     8817.78     85.23 o
   4   5   4     2493.34     2402.94     44.11 o
   5   5   4     4341.60     4062.22     80.53 o
   0   6   4      171.13      197.22     29.53 o
   1   6   4       19.45        9.61     16.44 o
   2   6   4       39.62      109.56     21.07 o
   3   6   4       24.97       -1.23     17.81 o
   4   6   4    12417.25    11764.17    110.95 o
   5   6   4      629.41      685.04     29.24 o
   6   6   4     4487.59     4246.56     81.04 o
   1   7   4        6.21       53.98     31.09 o
   2   7   4       86.99      392.36     77.19 o
   3   7   4     1473.60     1573.93     38.25 o
   4   7   4     3361.63     3233.05     48.46 o
   5   7   4     6982.52     6653.39     78.32 o
   6   7   4      166.33      180.58     26.53 o
   7   7   4    12062.43    11850.99    204.00 o
   0   8   4     1011.37     1031.08     47.31 o
   1   8   4     1888.15     1961.97     47.51 o
   2   8   4     2305.41     2282.90     45.82 o
   3   8   4      636.86      780.28     31.45 o
   4   8   4     1887.04     1926.64     45.88 o
   5   8   4      213.91      249.65     31.06 o
   6   8   4     5212.06     5110.35     80.20 o
   7   8   4      262.51      341.36     34.30 o
   8   8   4     1852.67     1870.22     96.44 o
   1   9   4     2906.04     3068.29     56.04 o
   2   9   4     1086.42     1156.25     36.37 o
   3   9   4     1653.05     1650.72     44.22 o
   4   9   4     1851.90     1912.84     49.43 o
   5   9   4     1631.74     1806.93     49.85 o
   6   9   4       39.60       21.54     30.05 o
   7   9   4       17.36       80.01     33.39 o
   8   9   4      398.66      575.48     70.28 o
   9   9   4     5735.62     5694.51    146.18 o
   0  10   4     6440.91     6488.88    120.13 o
   1  10   4        9.38       24.20     24.65 o
   2  10   4     3476.45     3624.28     65.91 o
   3  10   4     2736.99     2871.25     60.43 o
   4  10   4       56.68       44.82     28.58 o
   5  10   4      461.33      595.41     38.78 o
   6  10   4        5.34      -32.42     32.42 o
   7  10   4     1674.79     1667.47     58.02 o
   8  10   4     1069.35     1050.99     54.23 o
   9  10   4     1301.51     1235.67     59.29 o
  10  10   4     2447.62     2491.04    111.07 o
   1  11   4     9247.38     8824.96    111.23 o
   2  11   4     1509.03     1521.35     49.75 o
   3  11   4      235.24      222.55     32.42 o
   4  11   4      119.70      101.72     33.15 o
   5  11   4        6.18       83.25     34.25 o
   6  11   4      214.07      202.19     42.38 o
   7  11   4      153.14      182.57     42.02 o
   8  11   4     1763.27     1734.69     67.19 o
   9  11   4      254.36      274.57     44.79 o
  10  11   4       18.28      101.63     42.26 o
  11  11   4     3901.98     3901.80    142.35 o
   0  12   4     4770.90     4894.21    122.29 o
   1  12   4      759.00      668.69     44.80 o
   2  12   4     2139.48     2175.34     60.32 o
   3  12   4       18.58       54.05     31.24 o
   4  12   4     2005.41     2020.44     60.31 o
   5  12   4       68.00       -0.15     35.37 o
   6  12   4      116.69      122.13     39.28 o
   7  12   4       15.94       -7.45     37.50 o
   8  12   4        4.48       58.50     43.64 o
   9  12   4       99.44      106.67     49.51 o
  10  12   4     3438.67     3482.53     95.03 o
  11  12   4        7.25       42.10     43.35 o
   1  13   4     1579.21     1572.94     60.17 o
   2  13   4      596.73      657.94     45.94 o
   3  13   4     1818.45     1813.94     66.35 o
   4  13   4      223.77      201.15     39.29 o
   5  13   4        5.18       39.55     38.35 o
   6  13   4        2.96       74.74     39.80 o
   7  13   4      284.89      281.60     46.99 o
   8  13   4      383.85      370.02     47.91 o
   9  13   4      464.77      436.32     52.54 o
  10  13   4      298.40      306.87     52.90 o
   0  14   4     1099.10     1268.63     99.19 o
   1  14   4      700.28      724.80     47.97 o
   2  14   4     1613.52     1581.08     62.73 o
   3  14   4     3449.46     3375.07     85.22 o
   4  14   4      219.65      293.63     47.04 o
   5  14   4       11.24       23.00     41.50 o
   6  14   4     1022.85      889.40     60.83 o
   7  14   4      195.63      279.72     48.95 o
   8  14   4       79.29       32.55     44.72 o
   9  14   4      598.41      514.46     56.01 o
   1  15   4     1029.88     1032.68     55.75 o
   2  15   4      771.85      858.68     56.74 o
   3  15   4      290.53      251.89     48.56 o
   4  15   4     1378.19     1263.37     65.40 o
   5  15   4     1661.12     1560.11     79.15 o
   6  15   4        0.48       59.36     52.99 o
   7  15   4      468.55      380.84     59.06 o
   0  16   4      225.63      148.78     59.47 o
   1  16   4      205.50      255.49     48.35 o
   2  16   4     1044.82     1024.80     63.48 o
   3  16   4      411.77      322.65     51.27 o
   4  16   4     1095.41     1103.22     71.30 o
   5  16   4      231.58      243.04     49.66 o
   0   2   5       12.92      -22.78     26.50 o
   1   2   5       15.57       25.71     19.85 o
   1   3   5       38.72       44.38     19.84 o
   2   3   5      277.06      245.88     23.33 o
   0   4   5      671.72      666.77     39.55 o
   1   4   5      413.28      429.72     24.36 o
   2   4   5      473.47      504.62     25.56 o
   3   4   5       94.80      114.92     20.46 o
   1   5   5       71.57       62.33     20.31 o
   2   5   5       15.16       23.82     20.91 o
   3   5   5      432.85      438.89     25.42 o
   4   5   5      131.57      144.43     23.01 o
   0   6   5      133.49      153.74     30.46 o
   1   6   5      114.27       87.17     20.02 o
   2   6   5      310.33      281.08     23.91 o
   3   6   5      138.01      135.20     21.70 o
   4   6   5       41.43       52.93     23.52 o
   5   6   5      462.69      537.68     30.98 o
   1   7   5      291.38      290.87     24.02 o
   2   7   5        3.45       -3.79     22.94 o
   3   7   5     1084.44     1165.37     41.37 o
   4   7   5       23.36       -0.92     24.79 o
   5   7   5      468.09      474.97     34.65 o
   6   7   5      118.53      113.50     29.96 o
   0   8   5        2.91       -1.60     41.54 o
   1   8   5       65.43       24.60     32.48 o
   2   8   5       86.26       81.74     24.49 o
   3   8   5      169.95      198.94     29.84 o
   4   8   5       12.55      -25.80     25.80 o
   5   8   5      570.17      617.64     36.73 o
   6   8   5        1.44      -27.85     31.71 o
   7   8   5      223.75      185.24     36.13 o
   1   9   5      155.07      149.04     29.79 o
   2   9   5       14.58       -4.58     27.28 o
   3   9   5      533.08      583.97     38.17 o
   4   9   5       48.52       59.70     32.18 o
   5   9   5      184.41      216.11     37.55 o
   6   9   5       80.51       71.74     32.32 o
   7   9   5       27.74       22.58     33.79 o
   8   9   5       17.87       87.28     36.35 o
   0  10   5      746.40      718.50     57.25 o
   1  10   5       45.03       64.62     31.60 o
   2  10   5      170.60      158.49     33.66 o
   3  10   5      122.57       84.59     35.13 o
   4  10   5      413.10      395.06     39.05 o
   5  10   5      355.02      310.42     40.01 o
   6  10   5        1.02       -5.35     36.51 o
   7  10   5      159.30      143.92     40.43 o
   8  10   5      158.02      138.60     40.72 o
   9  10   5        0.41        3.30     39.26 o
   1  11   5       77.54       70.99     35.05 o
   2  11   5        4.43       -5.58     34.39 o
   3  11   5      428.50      485.54     42.99 o
   4  11   5        0.04       80.96     38.23 o
   5  11   5       23.48       11.63     38.11 o
   6  11   5      152.93      116.23     40.90 o
   7  11   5        5.71       22.21     39.54 o
   8  11   5      154.50       54.36     39.16 o
   9  11   5       19.27      -17.61     39.99 o
  10  11   5      253.65      287.61     48.30 o
   0  12   5     1955.73     1878.87     91.14 o
   1  12   5      649.72      696.95     50.43 o
   2  12   5      633.94      598.86     53.62 o
   3  12   5       94.14      105.91     41.30 o
   4  12   5      151.93      111.53     40.24 o
   5  12   5       38.27       49.34     38.75 o
   6  12   5       25.93       30.70     41.70 o
   7  12   5        0.10      -33.79     44.00 o
   8  12   5       62.07      104.02     42.65 o
   9  12   5       10.16       68.17     44.72 o
  10  12   5        5.03      -19.62     43.64 o
   1  13   5        2.17      -14.23     40.05 o
   2  13   5       22.38       13.24     40.72 o
   3  13   5       97.35      103.27     44.13 o
   4  13   5       25.28       44.22     43.01 o
   5  13   5        1.11      -31.97     41.98 o
   6  13   5        0.15       23.97     43.23 o
   7  13   5        5.49       20.23     46.41 o
   8  13   5      217.03      219.57     49.40 o
   0  14   5       39.00       41.56     64.27 o
   1  14   5      614.34      499.00     50.89 o
   2  14   5        1.71       44.92     43.13 o
   3  14   5       91.29      139.34     45.93 o
   4  14   5       42.11       14.10     43.90 o
   5  14   5        9.54      -25.54     44.66 o
   6  14   5      167.59      113.73     51.39 o
   7  14   5        0.02      -29.82     49.01 o
   1  15   5        4.58       56.50     44.89 o
   2  15   5       62.56       42.69     47.57 o
   3  15   5        3.41       31.89     47.34 o
   4  15   5       78.82      -29.25     46.05 o
   0   0   6     9487.34     9548.49    293.57 o
   1   1   6       51.24      102.27     36.03 o
   0   2   6      319.87      347.67     41.76 o
   1   2   6     3311.49     3432.67     58.29 o
   2   2   6     1296.86     1288.41     55.41 o
   1   3   6     1671.73     1748.91     43.34 o
   2   3   6     1546.15     1596.91     44.23 o
   3   3   6      988.15     1027.03     51.07 o
   0   4   6     3674.90     3571.39     82.51 o
   1   4   6      414.66      443.15     29.60 o
   2   4   6     2836.61     2943.19     59.26 o
   3   4   6     2011.37     2146.39     51.67 o
   4   4   6      644.94      608.19     46.11 o
   1   5   6     4266.16     4069.83     61.51 o
   2   5   6      806.11      807.50     35.81 o
   3   5   6     3801.57     3748.60     64.71 o
   4   5   6        0.12      126.37     29.44 o
   5   5   6      339.26      420.09     46.99 o
   0   6   6     6339.66     6453.98    118.84 o
   1   6   6       43.53       78.03     24.96 o
   2   6   6     2567.25     2560.56     60.65 o
   3   6   6       58.16       67.68     28.24 o
   4   6   6      882.79     1092.56     43.13 o
   5   6   6      180.79      254.95     33.02 o
   6   6   6      871.31      829.42     64.19 o
   1   7   6     4108.52     4183.94     81.37 o
   2   7   6     2079.31     2073.05     64.81 o
   3   7   6      772.93      781.61     42.27 o
   4   7   6        0.88       -2.93     28.85 o
   5   7   6        3.71       63.01     33.55 o
   6   7   6       72.02       68.68     35.20 o
   7   7   6      684.93      751.68     65.88 o
   0   8   6     3229.84     3135.36     96.05 o
   1   8   6      111.17       71.19     31.76 o
   2   8   6     2408.56     2365.57     67.29 o
   3   8   6     2926.84     2829.37     73.68 o
   4   8   6      220.20      231.15     36.49 o
   5   8   6      403.42      357.92     41.00 o
   6   8   6      496.43      526.73     45.40 o
   7   8   6      667.32      632.28     47.40 o
   8   8   6      452.39      536.44     65.87 o
   1   9   6     1170.31     1244.81     54.06 o
   2   9   6     2003.32     2038.84     65.32 o
   3   9   6      770.87      817.17     52.64 o
   4   9   6     1081.38     1162.35     55.66 o
   5   9   6     1135.23     1173.29     57.09 o
   6   9   6       68.70       57.15     38.30 o
   7   9   6       91.51       66.56     39.20 o
   8   9   6     2054.64     2139.96     89.09 o
   9   9   6     3289.41     3420.97    136.18 o
   0  10   6      291.08      261.73     62.78 o
   1  10   6      726.47      726.74     51.47 o
   2  10   6      457.17      420.28     44.35 o
   3  10   6      500.93      599.52     45.61 o
   4  10   6      412.52      415.93     46.75 o
   5  10   6       99.89       75.02     41.86 o
   6  10   6     1760.80     1758.43     74.63 o
   7  10   6        6.76       37.49     42.34 o
   8  10   6     1876.57     1813.43     70.90 o
   9  10   6      557.80      597.41     57.24 o
  10  10   6      437.39      433.23     76.25 o
   1  11   6      168.12      189.69     42.32 o
   2  11   6       18.35       -1.25     40.65 o
   3  11   6      252.13      189.47     45.55 o
   4  11   6      165.53      231.37     45.49 o
   5  11   6     3325.66     3239.02     91.59 o
   6  11   6       48.24       65.99     46.15 o
   7  11   6     3297.65     3276.43     95.95 o
   8  11   6       53.84       76.31     48.41 o
   9  11   6      144.21      242.87     85.55 o
   0  12   6      214.88      346.67     72.62 o
   1  12   6      547.07      398.40     53.72 o
   2  12   6       18.93      155.18     43.27 o
   3  12   6      142.82      135.13     44.75 o
   4  12   6     4342.23     4245.42    103.99 o
   5  12   6        0.02       51.40     48.49 o
   6  12   6     3321.49     3143.92     96.71 o
   7  12   6        5.12       15.59     45.57 o
   1  13   6      156.92      142.11     48.66 o
   2  13   6      248.06      248.07     51.85 o
   3  13   6     1266.13     1392.45     75.64 o
   4  13   6      409.74      387.89     55.84 o
   5  13   6     2150.40     2115.98     85.32 o
   0  14   6       15.07       -1.79     68.02 o
   1  14   6       85.63      134.73     52.06 o
   2  14   6      474.91      429.78     57.40 o
   0   2   7        4.25      -40.09     40.09 o
   1   2   7       15.10       -3.04     27.44 o
   1   3   7        9.40      -30.17     30.17 o
   2   3   7       53.00       23.05     29.89 o
   0   4   7      130.99      176.36     45.26 o
   1   4   7      136.99      161.86     33.03 o
   2   4   7      125.56      127.72     31.44 o
   3   4   7       27.03      -13.44     28.81 o
   1   5   7       22.07        3.50     29.78 o
   2   5   7       11.11       24.54     32.00 o
   3   5   7      132.28       97.57     32.45 o
   4   5   7       46.40       58.56     31.12 o
   0   6   7       25.36       -2.49     48.13 o
   1   6   7       38.85      -31.32     31.32 o
   2   6   7       83.26       74.54     34.59 o
   3   6   7       36.90       26.43     36.51 o
   4   6   7        8.28        1.18     33.29 o
   5   6   7      193.21       97.85     37.14 o
   1   7   7      102.25       47.37     33.80 o
   2   7   7        1.44      -33.54     33.54 o
   3   7   7      383.80      337.87     42.46 o
   4   7   7        8.26      -10.30     41.36 o
   5   7   7      125.40       81.76     40.94 o
   6   7   7       54.55       43.49     39.51 o
   0   8   7        0.03      -15.99     54.12 o
   1   8   7       23.28       62.48     38.85 o
   2   8   7       30.39       59.94     38.11 o
   3   8   7       68.38      119.90     38.08 o
   4   8   7        9.16        3.41     42.43 o
   5   8   7      204.01      172.84     46.75 o
   6   8   7        0.02       -2.93     41.92 o
   7   8   7       57.89       68.86     45.82 o
   1   9   7       42.38       11.87     42.70 o
   2   9   7        2.04       -0.17     42.21 o
   3   9   7      161.18       90.41     41.26 o
   4   9   7       15.52      -41.75     41.75 o
   5   9   7       38.96       61.00     45.33 o
   6   9   7       35.62      -38.08     44.38 o
   7   9   7        1.22       14.50     44.83 o
   8   9   7        6.10       37.67     45.87 o
   0  10   7      279.30      105.84     63.51 o
   1  10   7       17.00       -1.30     43.79 o
   2  10   7       65.04       59.80     45.57 o
   3  10   7       64.96      100.04     44.01 o
   4  10   7      160.29      166.70     49.20 o
   5  10   7      125.43       45.05     47.86 o
   6  10   7        1.72       13.91     46.61 o
   1  11   7       24.81      -18.38     45.57 o
   2  11   7        3.95       44.04     47.64 o
   3  11   7      124.51      115.99     51.71 o
   4  11   7        2.94       -9.86     48.42 o
   5  11   7        7.38      108.59     54.49 o
   0  12   7      674.53      677.25     85.68 o
   1  12   7      248.62      230.45     55.33 o
   0   0   8    15416.23    16117.26    440.94 o
   1   1   8     3648.29     3694.23    113.63 o
   0   2   8      719.75      772.09     72.18 o
   1   2   8       27.55       13.72     37.07 o
   2   2   8     1542.67     1694.93     77.00 o
   1   3   8      540.27      594.03     44.11 o
   2   3   8     1099.73     1193.96     51.64 o
   3   3   8      590.42      681.67     61.88 o
   0   4   8       18.05       55.66     56.58 o
   1   4   8      255.32      211.66     42.70 o
   2   4   8      357.94      334.94     40.65 o
   3   4   8      812.39      833.67     51.65 o
   4   4   8     1399.06     1497.69     89.90 o
   1   5   8       43.46        5.57     39.21 o
   2   5   8       78.44       73.44     38.48 o
   3   5   8     1699.39     1525.48     74.90 o
   4   5   8      522.14      544.30     52.97 o
   5   5   8     1664.62     1844.33    120.65 o
   0   6   8      173.99      108.37     56.05 o
   1   6   8        5.00       13.71     40.12 o
   2   6   8       39.52       12.93     41.48 o
   3   6   8        0.05      -39.48     40.26 o
   4   6   8     2700.02     2528.83     85.74 o
   5   6   8      117.87      159.39     50.37 o
   6   6   8     1878.58     1907.24    143.74 o
   1   7   8        3.05       46.37     40.37 o
   2   7   8        3.88      138.22     42.97 o
   3   7   8      571.81      569.12     57.57 o
   4   7   8      735.45      543.54     56.15 o
   5   7   8     2187.61     1996.56     83.61 o
   0   8   8      173.45      170.34     66.97 o
   1   8   8      286.64      266.25     50.12 o
   2   8   8      433.34      332.23     54.34 o
   3   8   8      351.67      351.52     55.82 o
   4   8   8      701.35      776.08     63.30 o
   1   9   8      957.85      811.07     65.92 o
   0   2   9        3.17      -58.96     58.96 o
   1   2   9        3.34       79.59     48.03 o
   1   3   9        1.57       22.98     52.16 o
 
